# Supplementary material for: Whole Genome Analyses Accurately Identify Neisseria spp. and Limit Taxonomic Ambiguity
Source: Int J Mol Sci. 2022 Nov 3;23(21):13456. doi: 10.3390/ijms232113456 (PMC9657967; doi:10.3390/ijms232113456)
Supplement: Supplementary file 1 [file ijms-23-13456-s001.zip › Table S1.xlsx]

## Sheet: Genome NCBI information
Genome Name	Strain name	Genome Status	Accession number	Sequencing Platform	Sequencing Depth	Assembly Method	Genome Length	GC Content	Isolation Source	Isolation Comments	Collection Date	Isolation Country	Host Name	Gram Stain	Cell Shape	Motility	Sporulation	Temperature Range	Optimal Temperature	Oxygen Requirement	Habitat	Disease	Comments	Additional Metadata	Date Inserted	Date Modified
Neisseria meningitidis 8013	8013	Complete	NC_017501.1				2277550	51.4					Human, Homo sapiens	Negative	Coccus	No	No	Mesophilic	37 C	Aerobic	HostAssociated	Meningitis;Septicemia	Neisseria meningitidis 8013. This strain will be used for comparative genome analysis.		2014-12-08T22:12:25.531Z	2015-03-16T03:17:09.594Z
Neisseria meningitidis strain 38277	38277	Complete	NZ_CP015886.1	PacBio	202	HGAP v. 3	2264278	51.4	Throat		2014	Canada	Human, Homo sapiens	Negative	Coccus	No	No	Mesophilic	37 C	Aerobic	HostAssociated	Meningitis;Septicemia	Closed genome of a commensal isolate	collected_by:British Columbia Centre for Disease Control;sample_type:Cell Culture	2017-03-20T06:30:14.095Z	2017-03-20T06:30:14.095Z
Neisseria meningitidis 053442	53442	Complete	NC_010120.1				2153416	51.7					Human, Homo sapiens	Negative	Coccus	No	No	Mesophilic	37 C	Aerobic	Host-associated	Meningitis;Septicemia	Neisseria meningitidis strain 053442. This is an unknown strain.		2014-12-08T22:12:25.028Z	2015-03-16T03:17:09.594Z
Neisseria meningitidis strain 331401	331401	Complete	NZ_CP012694.1	PacBio; Illumina HiSeq	500 x	SMRT Analysis pipeline v. v2.3.0	2191116	51.86	blood		2013-05-13	China	Human, Homo sapiens	Negative	Coccus	No	No	Mesophilic	37 C	Aerobic	Host-associated	Meningitis;Septicemia	capsular switching from serogroup A to X	collected_by:Wenzhou CDC	2016-11-16T20:19:56.059Z	2016-11-16T20:19:56.059Z
Neisseria meningitidis alpha14	alpha14	Complete	NC_013016.1				2145295	51.9					Human, Homo sapiens	Negative	Coccus	No	No	Mesophilic	37 C	Aerobic	Host-associated	Meningitis;Septicemia	Neisseria meningitidis alpha14. Neisseria meningitidis alpha14 is an unencapsulated strain and will be used for comparative analysis.		2014-12-08T22:12:26.839Z	2015-03-16T03:17:09.594Z
Neisseria meningitidis alpha710	alpha710	Complete	NC_017505.1				2242947	51.69					Human, Homo sapiens	Negative	Coccus	No	No	Mesophilic	37 C	Aerobic	Host-associated	Meningitis;Septicemia	Neisseria meningitidis alpha710.Project description not provided.		2014-12-08T22:12:26.860Z	2015-03-16T03:17:09.594Z
Neisseria meningitidis strain B6116	B6116	Complete	NZ_CP007667.1	Pacific Biosciences RS	140x	HGAP v. 1	2187672	51.66			1977	Iceland	Human, Homo sapiens	Negative	Coccus	No	No	Mesophilic	37 C	Aerobic	Host-associated	Meningitis;Septicemia	Methylome analysis of the phasevarions of Neisseria meningitidis		2016-01-17T16:07:39.192Z	2016-01-17T16:07:39.192Z
Neisseria meningitidis strain COL-201504-11	COL-201504-11	Complete	NZ_CP017257.1	Illumina MiSeq; PacBio	234.3642347	HGAP v. 3	2195573	51.65	urethral swab		2015	United States	Human, Homo sapiens	Negative	Coccus	No	No	Mesophilic	37 C	Aerobic	Host-associated	Meningitis;Septicemia	Epidemics of invasive meningococcal disease (IMD) caused by meningococcal serogroup A have been eliminated from the sub-Saharan African “meningitis belt” by the meningococcal A conjugate vaccine (MACV), yet other serogroups continue to cause epidemics. Neisseria meningitidis serogroup W (NmW) remains a major cause of disease in the region, with most isolates belonging to Clonal Complex 11 (CC11).…	collected_by:Columbus STD clinic	2017-05-28T05:45:57.752Z	2017-05-28T05:45:57.752Z
Neisseria meningitidis strain DE10444	DE10444	Complete	NZ_CP012392.1	454; Illumina	42x	Celera assembler v. 6.2	2170619	51.63	nasopharynx		2006	Germany	Human, Homo sapiens	Negative	Coccus	No	No	Mesophilic	37 C	Aerobic	Host-associated	Meningitis;Septicemia	Genome sequencing and assembly of strain DE10444	sample_type:bacterial cell culture	2016-09-11T17:34:55.432Z	2016-09-11T17:34:55.432Z
Neisseria meningitidis strain DE8555	DE8555	Complete	NZ_CP012393.1	454; Illumina	55x+1607x	Celera assembler v. 6.2	2207932	51.81	nasopharynx		2002	Germany	Human, Homo sapiens	Negative	Coccus	No	No	Mesophilic	37 C	Aerobic	Host-associated	Meningitis;Septicemia	genome sequencing and assembly of Neisseria meningitidis DE8555	sample_type:bacterial cell culture	2016-09-11T17:35:47.598Z	2016-09-11T17:35:47.598Z
Neisseria meningitidis strain DE8669	DE8669	Complete	NZ_CP012391.1	454; Illumina	51x+1044x	Celera assembler v. 6.2	2230103	51.42	nasopharynx		2002	Germany	Human, Homo sapiens	Negative	Coccus	No	No	Mesophilic	37 C	Aerobic	Host-associated	Meningitis;Septicemia	genome sequencing and assembly of Neisseria meningitidis DE8669	sample_type:bacterial cell culture	2016-09-11T17:33:11.914Z	2016-09-11T17:33:11.914Z
Neisseria meningitidis FAM18	FAM18	Complete	NC_008767.1				2194961	51.6	patient with meningococcal septicemia	isolated from a patient with meningococcal septicemia			Human, Homo sapiens	Negative	Coccus	No	No	Mesophilic	37 C	Aerobic	Host-associated	Meningitis;Septicemia	Neisseria meningitidis FAM18. Strain FAM18 is a member of the serogroup C ET-37 complex and was isolated from a patient with meningococcal septicemia.		2014-12-08T22:12:25.812Z	2015-03-16T03:17:09.594Z
Neisseria meningitidis strain FDAARGOS_209	FDAARGOS_209	Complete	NZ_CP020420.2	PacBio	16.4151912652294x	HGAP v. 3	2181227	51.89				United Kingdom	Human, Homo sapiens	Negative	Coccus	No	No	Mesophilic	37 C	Aerobic	Host-associated	Meningitis;Septicemia	FDA, in collaboration with the National Center for Biotechnology Information (NCBI), the Department of Defense (DoD) and the Institute for Genome Sciences at the University of Maryland, established a publicly available, well-curated reference database (FDA-ARGOS: dAtabase for Regulatory Grade micrObial Sequences; BioProject 231221) of regulatory-grade-quality sequences from diverse infectious mic…	collected_by:ATCC < H Tettelin < R Moxon	2017-05-28T05:03:56.413Z	2017-05-28T05:03:56.413Z
Neisseria meningitidis strain FDAARGOS_210	FDAARGOS_210	Complete	NZ_CP020421.2	PacBio	23.81x	CA v. 8.2	2273677	51.52	Environmental			United States	Human, Homo sapiens	Negative	Coccus	No	No	Mesophilic	37 C	Aerobic	Host-associated	Meningitis;Septicemia	FDA, in collaboration with the National Center for Biotechnology Information (NCBI), the Department of Defense (DoD) and the Institute for Genome Sciences at the University of Maryland, established a publicly available, well-curated reference database (FDA-ARGOS: dAtabase for Regulatory Grade micrObial Sequences; BioProject 231221) of regulatory-grade-quality sequences from diverse infectious mic…	collected_by:ATCC < Enzo Biochem, Inc.< ATCC 13077	2017-05-28T05:03:29.396Z	2017-05-28T05:03:29.396Z
Neisseria meningitidis strain FDAARGOS_211	FDAARGOS_211	Complete	NZ_CP020422.2	PacBio	16.6618785920759x	HGAP v. 3	2305790	51.43	Spinal fluid			United States	Human, Homo sapiens	Negative	Coccus	No	No	Mesophilic	37 C	Aerobic	Host-associated	Meningitis;Septicemia	FDA, in collaboration with the National Center for Biotechnology Information (NCBI), the Department of Defense (DoD) and the Institute for Genome Sciences at the University of Maryland, established a publicly available, well-curated reference database (FDA-ARGOS: dAtabase for Regulatory Grade micrObial Sequences; BioProject 231221) of regulatory-grade-quality sequences from diverse infectious mic…	collected_by:ATCC < Enzo Biochem, Inc. < ATCC 13090	2017-05-28T05:11:30.727Z	2017-05-28T05:11:30.727Z
Neisseria meningitidis strain FDAARGOS_212	FDAARGOS_212	Complete	NZ_CP020423.2	PacBio	15.817435301741x	HGAP v. 3	2244857	51.5	Environmental			United States	Human, Homo sapiens	Negative	Coccus	No	No	Mesophilic	37 C	Aerobic	Host-associated	Meningitis;Septicemia	FDA, in collaboration with the National Center for Biotechnology Information (NCBI), the Department of Defense (DoD) and the Institute for Genome Sciences at the University of Maryland, established a publicly available, well-curated reference database (FDA-ARGOS: dAtabase for Regulatory Grade micrObial Sequences; BioProject 231221) of regulatory-grade-quality sequences from diverse infectious mic…	collected_by:ATCC < Enzo Biochem, Inc.< ATCC 13109	2017-05-28T05:13:17.142Z	2017-05-28T05:13:17.142Z
Neisseria meningitidis strain FDAARGOS_214	FDAARGOS_214	Complete	NZ_CP020401.2	PacBio	22.34x	CA v. 8.2	2397439	51.05	Spinal fluid			United States	Human, Homo sapiens	Negative	Coccus	No	No	Mesophilic	37 C	Aerobic	Host-associated	Meningitis;Septicemia	FDA, in collaboration with the National Center for Biotechnology Information (NCBI), the Department of Defense (DoD) and the Institute for Genome Sciences at the University of Maryland, established a publicly available, well-curated reference database (FDA-ARGOS: dAtabase for Regulatory Grade micrObial Sequences; BioProject 231221) of regulatory-grade-quality sequences from diverse infectious mic…	collected_by:USAMRIID < ATCC < S.E. Branham < F. Mickle	2017-05-28T04:49:39.293Z	2017-05-28T04:49:39.293Z
Neisseria meningitidis strain FDAARGOS_215	FDAARGOS_215	Complete	NZ_CP020402.2	PacBio	16.5293667860386x	HGAP v. 3	2305808	51.43	Spinal fluid			United States	Human, Homo sapiens	Negative	Coccus	No	No	Mesophilic	37 C	Aerobic	Host-associated	Meningitis;Septicemia	FDA, in collaboration with the National Center for Biotechnology Information (NCBI), the Department of Defense (DoD) and the Institute for Genome Sciences at the University of Maryland, established a publicly available, well-curated reference database (FDA-ARGOS: dAtabase for Regulatory Grade micrObial Sequences; BioProject 231221) of regulatory-grade-quality sequences from diverse infectious mic…	collected_by:USAMRIID	2017-05-28T05:00:44.715Z	2017-05-28T05:00:44.715Z
Neisseria meningitidis G2136	G2136	Complete	NC_017513.1				2184862	51.68					Human, Homo sapiens	Negative	Coccus	No	No	Mesophilic	37 C	Aerobic	Host-associated	Meningitis;Septicemia	No project description provided.		2014-12-08T22:12:25.820Z	2015-03-16T03:17:09.594Z
Neisseria meningitidis H44	H44	Complete	NC_017516.1				2240883	51.45					Human, Homo sapiens	Negative	Coccus	No	No	Mesophilic	37 C	Aerobic	Host-associated	Meningitis;Septicemia	No project description provided.		2014-12-08T22:12:25.823Z	2015-03-16T03:17:09.594Z
Neisseria meningitidis LNP21362	LNP21362	Complete	NZ_CP006869.1	Illumina; PacBio		HGAP 2.0 v. Sept. 2013	2139957	51.82	patient		2009	France	Human, Homo sapiens	Negative	Coccus	No	No	Mesophilic	37 C	Aerobic	Host-associated	Meningitis;Septicemia	Hyper-endemic French isolate		2015-03-12T13:42:56.980Z	2015-03-16T03:17:09.594Z
Neisseria meningitidis M01-240149	M01-240149	Complete	NC_017514.1				2223518	51.44					Human, Homo sapiens	Negative	Coccus	No	No	Mesophilic	37 C	Aerobic	Host-associated	Meningitis;Septicemia	No project description provided.		2014-12-08T22:12:25.864Z	2015-03-16T03:17:09.594Z
Neisseria meningitidis M01-240355	M01-240355	Complete	NC_017517.1				2287777	51.5					Human, Homo sapiens	Negative	Coccus	No	No	Mesophilic	37 C	Aerobic	Host-associated	Meningitis;Septicemia	No project description provided.		2014-12-08T22:12:25.873Z	2015-03-16T03:17:09.594Z
Neisseria meningitidis M04-240196	M04-240196	Complete	NC_017515.1				2250449	51.4					Human, Homo sapiens	Negative	Coccus	No	No	Mesophilic	37 C	Aerobic	Host-associated	Meningitis;Septicemia	No project description provided.		2014-12-08T22:12:25.881Z	2015-03-16T03:17:09.594Z
Neisseria meningitidis M0579	M0579	Complete	NZ_CP007668.1	Pacific Biosciences RS	209x	HGAP v. 1	2324822	51.37			1993	United States	Human, Homo sapiens	Negative	Coccus	No	No	Mesophilic	37 C	Aerobic	Host-associated	Meningitis;Septicemia	Methylome analysis of the phasevarions of Neisseria meningitidis		2016-01-17T16:07:39.664Z	2016-01-17T16:07:39.664Z
Neisseria meningitidis strain M07149	M07149	Complete	NZ_CP016650.1	PacBio	196.87	HGAP v. 3	2173513	51.73			2000	Saudi Arabia	Human, Homo sapiens	Negative	Coccus	No	No	Mesophilic	37 C	Aerobic	Host-associated	Meningitis;Septicemia	Epidemics of invasive meningococcal disease (IMD) caused by meningococcal serogroup A have been eliminated from the sub-Saharan African “meningitis belt” by the meningococcal A conjugate vaccine (MACV), yet other serogroups continue to cause epidemics. Neisseria meningitidis serogroup W (NmW) remains a major cause of disease in the region, with most isolates belonging to Clonal Complex 11 (CC11).…		2016-09-11T17:42:56.836Z	2016-09-11T17:42:56.836Z
Neisseria meningitidis strain M07161	M07161	Complete	NZ_CP016675.1	PacBio	148.6642925	HGAP v. 3	2169790	51.75			1994	Mali	Human, Homo sapiens	Negative	Coccus	No	No	Mesophilic	37 C	Aerobic	Host-associated	Meningitis;Septicemia	Epidemics of invasive meningococcal disease (IMD) caused by meningococcal serogroup A have been eliminated from the sub-Saharan African “meningitis belt” by the meningococcal A conjugate vaccine (MACV), yet other serogroups continue to cause epidemics. Neisseria meningitidis serogroup W (NmW) remains a major cause of disease in the region, with most isolates belonging to Clonal Complex 11 (CC11).…		2016-09-11T17:52:54.036Z	2016-09-11T17:52:54.036Z
Neisseria meningitidis strain M07162	M07162	Complete	NZ_CP016644.1	PacBio	124.4716329	HGAP v. 3	2193742	51.67			1994	Mali	Human, Homo sapiens	Negative	Coccus	No	No	Mesophilic	37 C	Aerobic	Host-associated	Meningitis;Septicemia	Epidemics of invasive meningococcal disease (IMD) caused by meningococcal serogroup A have been eliminated from the sub-Saharan African “meningitis belt” by the meningococcal A conjugate vaccine (MACV), yet other serogroups continue to cause epidemics. Neisseria meningitidis serogroup W (NmW) remains a major cause of disease in the region, with most isolates belonging to Clonal Complex 11 (CC11).…		2016-09-11T17:55:01.818Z	2016-09-11T17:55:01.818Z
Neisseria meningitidis strain M08000	M08000	Complete	NZ_CP016681.1	PacBio	125.79	HGAP v. 3	2162376	51.77			2001	Burkina Faso	Human, Homo sapiens	Negative	Coccus	No	No	Mesophilic	37 C	Aerobic	Host-associated	Meningitis;Septicemia	Epidemics of invasive meningococcal disease (IMD) caused by meningococcal serogroup A have been eliminated from the sub-Saharan African “meningitis belt” by the meningococcal A conjugate vaccine (MACV), yet other serogroups continue to cause epidemics. Neisseria meningitidis serogroup W (NmW) remains a major cause of disease in the region, with most isolates belonging to Clonal Complex 11 (CC11).…		2016-09-11T17:55:55.828Z	2016-09-11T17:55:55.828Z
Neisseria meningitidis strain M08001	M08001	Complete	NZ_CP016652.1	PacBio	105.97	HGAP v. 3	2162199	51.78			2001	Burkina Faso	Human, Homo sapiens	Negative	Coccus	No	No	Mesophilic	37 C	Aerobic	Host-associated	Meningitis;Septicemia	Epidemics of invasive meningococcal disease (IMD) caused by meningococcal serogroup A have been eliminated from the sub-Saharan African “meningitis belt” by the meningococcal A conjugate vaccine (MACV), yet other serogroups continue to cause epidemics. Neisseria meningitidis serogroup W (NmW) remains a major cause of disease in the region, with most isolates belonging to Clonal Complex 11 (CC11).…		2016-09-11T17:44:16.114Z	2016-09-11T17:44:16.114Z
Neisseria meningitidis strain M09261	M09261	Complete	NZ_CP016665.1	PacBio	144.55	HGAP v. 3	2154341	51.82			2002	Burkina Faso	Human, Homo sapiens	Negative	Coccus	No	No	Mesophilic	37 C	Aerobic	Host-associated	Meningitis;Septicemia	Epidemics of invasive meningococcal disease (IMD) caused by meningococcal serogroup A have been eliminated from the sub-Saharan African “meningitis belt” by the meningococcal A conjugate vaccine (MACV), yet other serogroups continue to cause epidemics. Neisseria meningitidis serogroup W (NmW) remains a major cause of disease in the region, with most isolates belonging to Clonal Complex 11 (CC11).…		2016-09-11T17:49:56.753Z	2016-09-11T17:49:56.753Z
Neisseria meningitidis strain M09293	M09293	Complete	NZ_CP016648.1	PacBio	202.83	HGAP v. 3	2161510	51.78			2002	Burkina Faso	Human, Homo sapiens	Negative	Coccus	No	No	Mesophilic	37 C	Aerobic	Host-associated	Meningitis;Septicemia	Epidemics of invasive meningococcal disease (IMD) caused by meningococcal serogroup A have been eliminated from the sub-Saharan African “meningitis belt” by the meningococcal A conjugate vaccine (MACV), yet other serogroups continue to cause epidemics. Neisseria meningitidis serogroup W (NmW) remains a major cause of disease in the region, with most isolates belonging to Clonal Complex 11 (CC11).…		2016-09-11T17:41:59.709Z	2016-09-11T17:41:59.709Z
Neisseria meningitidis M10208	M10208	Complete	NZ_CP009422.1	PacBio	55	HGAP v. 2.0	2183230	51.68			2008	Chile	Human, Homo sapiens	Negative	Coccus	No	No	Mesophilic	37 C	Aerobic	Host-associated	Meningitis;Septicemia	Capsular Switching and Global Spread of Hypervirulent Serogroup W, ST-11 Neisseria meningitidis		2015-03-12T13:56:28.258Z	2015-03-16T03:17:09.594Z
Neisseria meningitidis strain M12752	M12752	Complete	NZ_CP016645.1	PacBio	85.58896273	HGAP v. 3	2173879	51.73				Mali	Human, Homo sapiens	Negative	Coccus	No	No	Mesophilic	37 C	Aerobic	Host-associated	Meningitis;Septicemia	Epidemics of invasive meningococcal disease (IMD) caused by meningococcal serogroup A have been eliminated from the sub-Saharan African “meningitis belt” by the meningococcal A conjugate vaccine (MACV), yet other serogroups continue to cause epidemics. Neisseria meningitidis serogroup W (NmW) remains a major cause of disease in the region, with most isolates belonging to Clonal Complex 11 (CC11).…		2016-08-27T04:44:12.859Z	2016-08-27T04:44:12.859Z
Neisseria meningitidis strain M18727	M18727	Complete	NZ_CP031333.1	PacBio	109.5514549x	HGAP v. 3	2280611	51.2872	not collected		not applicable		Homo sapiens	Negative	Coccus	No	No	Mesophilic	37 C	Aerobic	Host-associated	Meningitis;Septicemia	Assemblies for pathogens that are known to cause bacterial meningitis and other closely related species	collected_by:Centers for Disease Control and Prevention	2018-09-30T05:29:25.132Z	2018-09-30T05:29:25.132Z
Neisseria meningitidis strain M18755	M18755	Complete	NZ_CP031328.1	PacBio	112.3278865x	HGAP v. 3	2223855	51.4155	not collected		not applicable		Homo sapiens	Negative	Coccus	No	No	Mesophilic	37 C	Aerobic	Host-associated	Meningitis;Septicemia	Assemblies for pathogens that are known to cause bacterial meningitis and other closely related species	collected_by:Centers for Disease Control and Prevention	2018-09-30T05:27:35.181Z	2018-09-30T05:27:35.181Z
Neisseria meningitidis strain M21273	M21273	Complete	NZ_CP018907.1	PacBio	116.45	HGAP v. 3	2203850	51.6132			2009	United States	Human, Homo sapiens	Negative	Coccus	No	No	Mesophilic	37 C	Aerobic	Host-associated	Meningitis;Septicemia	Backgound: Neisseria meningitidis (Nm), a Gram-negative diplococci that normally colonizes the nasopharynx, can rarely infect the urogenital tract. Oral sex is the presumptive mode of transmission. On urethral Gram stain, Nm can be confused with the more common sexually-transmitted pathogen Neisseria gonorrhoeae.Methods: In response to an outbreak of Nm urethritis among men at an STD clinic in Co…		2018-05-26T01:54:39.712Z	2018-05-26T01:54:39.712Z
Neisseria meningitidis strain M21374	M21374	Complete	NZ_CP031326.1	PacBio	112.9994794x	HGAP v. 3	2207023	51.5758	not collected		not applicable		Homo sapiens	Negative	Coccus	No	No	Mesophilic	37 C	Aerobic	Host-associated	Meningitis;Septicemia	Assemblies for pathogens that are known to cause bacterial meningitis and other closely related species	collected_by:Centers for Disease Control and Prevention	2018-09-30T05:27:47.955Z	2018-09-30T05:27:47.955Z
Neisseria meningitidis strain M21717	M21717	Complete	NZ_CP031336.1	PacBio	61.62665859x	HGAP v. 3	2188300	51.6699	not collected		not applicable		Homo sapiens	Negative	Coccus	No	No	Mesophilic	37 C	Aerobic	Host-associated	Meningitis;Septicemia	Assemblies for pathogens that are known to cause bacterial meningitis and other closely related species	collected_by:Centers for Disease Control and Prevention	2018-09-30T05:23:52.350Z	2018-09-30T05:23:52.350Z
Neisseria meningitidis strain M21955	M21955	Complete	NZ_CP031330.1	PacBio	111.3149705x	HGAP v. 3	2243169	51.4431	not collected		not applicable		Homo sapiens	Negative	Coccus	No	No	Mesophilic	37 C	Aerobic	Host-associated	Meningitis;Septicemia	Assemblies for pathogens that are known to cause bacterial meningitis and other closely related species	collected_by:Centers for Disease Control and Prevention	2018-09-30T05:29:25.364Z	2018-09-30T05:29:25.364Z
Neisseria meningitidis strain M22160	M22160	Complete	NZ_CP016674.1	PacBio	100.58	HGAP v. 3	2177343	51.73			2007	Mali	Human, Homo sapiens	Negative	Coccus	No	No	Mesophilic	37 C	Aerobic	Host-associated	Meningitis;Septicemia	Epidemics of invasive meningococcal disease (IMD) caused by meningococcal serogroup A have been eliminated from the sub-Saharan African “meningitis belt” by the meningococcal A conjugate vaccine (MACV), yet other serogroups continue to cause epidemics. Neisseria meningitidis serogroup W (NmW) remains a major cause of disease in the region, with most isolates belonging to Clonal Complex 11 (CC11).…		2016-08-27T05:00:50.135Z	2016-08-27T05:00:50.135Z
Neisseria meningitidis strain M22189	M22189	Complete	NZ_CP016649.1	PacBio	336.23	HGAP v. 3	2172699	51.74			2007	Mali	Human, Homo sapiens	Negative	Coccus	No	No	Mesophilic	37 C	Aerobic	Host-associated	Meningitis;Septicemia	Epidemics of invasive meningococcal disease (IMD) caused by meningococcal serogroup A have been eliminated from the sub-Saharan African “meningitis belt” by the meningococcal A conjugate vaccine (MACV), yet other serogroups continue to cause epidemics. Neisseria meningitidis serogroup W (NmW) remains a major cause of disease in the region, with most isolates belonging to Clonal Complex 11 (CC11).…		2016-09-11T17:42:58.708Z	2016-09-11T17:42:58.708Z
Neisseria meningitidis strain M22191	M22191	Complete	NZ_CP016683.1	PacBio	124.42	HGAP v. 3	2155494	51.82			2007	Mali	Human, Homo sapiens	Negative	Coccus	No	No	Mesophilic	37 C	Aerobic	Host-associated	Meningitis;Septicemia	Epidemics of invasive meningococcal disease (IMD) caused by meningococcal serogroup A have been eliminated from the sub-Saharan African “meningitis belt” by the meningococcal A conjugate vaccine (MACV), yet other serogroups continue to cause epidemics. Neisseria meningitidis serogroup W (NmW) remains a major cause of disease in the region, with most isolates belonging to Clonal Complex 11 (CC11).…		2016-08-27T05:03:52.602Z	2016-08-27T05:03:52.602Z
Neisseria meningitidis strain M22293	M22293	Complete	NZ_CP031334.1	PacBio	107.5056758x	HGAP v. 3	2314390	51.3785	not collected		not applicable		Homo sapiens	Negative	Coccus	No	No	Mesophilic	37 C	Aerobic	Host-associated	Meningitis;Septicemia	Assemblies for pathogens that are known to cause bacterial meningitis and other closely related species	collected_by:Centers for Disease Control and Prevention	2018-09-30T05:21:48.159Z	2018-09-30T05:21:48.159Z
Neisseria meningitidis strain M22425	M22425	Complete	NZ_CP031329.1	PacBio	111.5873729x	HGAP v. 3	2239545	51.4689	not collected		not applicable		Homo sapiens	Negative	Coccus	No	No	Mesophilic	37 C	Aerobic	Host-associated	Meningitis;Septicemia	Assemblies for pathogens that are known to cause bacterial meningitis and other closely related species	collected_by:Centers for Disease Control and Prevention	2018-09-30T05:29:21.006Z	2018-09-30T05:29:21.006Z
Neisseria meningitidis strain M22718	M22718	Complete	NZ_CP016627.1	PacBio	137	HGAP v. 3	2173408	51.73			2001	Mauritius	Human, Homo sapiens	Negative	Coccus	No	No	Mesophilic	37 C	Aerobic	Host-associated	Meningitis;Septicemia	Epidemics of invasive meningococcal disease (IMD) caused by meningococcal serogroup A have been eliminated from the sub-Saharan African “meningitis belt” by the meningococcal A conjugate vaccine (MACV), yet other serogroups continue to cause epidemics. Neisseria meningitidis serogroup W (NmW) remains a major cause of disease in the region, with most isolates belonging to Clonal Complex 11 (CC11).…		2016-09-11T17:39:42.210Z	2016-09-11T17:39:42.210Z
Neisseria meningitidis strain M22722	M22722	Complete	NZ_CP016663.1	PacBio	95.85693347	HGAP v. 3	2172888	51.73			2001	Algeria	Human, Homo sapiens	Negative	Coccus	No	No	Mesophilic	37 C	Aerobic	Host-associated	Meningitis;Septicemia	Epidemics of invasive meningococcal disease (IMD) caused by meningococcal serogroup A have been eliminated from the sub-Saharan African “meningitis belt” by the meningococcal A conjugate vaccine (MACV), yet other serogroups continue to cause epidemics. Neisseria meningitidis serogroup W (NmW) remains a major cause of disease in the region, with most isolates belonging to Clonal Complex 11 (CC11).…		2016-08-27T04:56:11.027Z	2016-08-27T04:56:11.027Z
Neisseria meningitidis strain M22740	M22740	Complete	NZ_CP016679.1	PacBio	235.89	HGAP v. 3	2172899	51.73			2001	Cameroon	Human, Homo sapiens	Negative	Coccus	No	No	Mesophilic	37 C	Aerobic	Host-associated	Meningitis;Septicemia	Epidemics of invasive meningococcal disease (IMD) caused by meningococcal serogroup A have been eliminated from the sub-Saharan African “meningitis belt” by the meningococcal A conjugate vaccine (MACV), yet other serogroups continue to cause epidemics. Neisseria meningitidis serogroup W (NmW) remains a major cause of disease in the region, with most isolates belonging to Clonal Complex 11 (CC11).…		2016-08-27T05:02:33.939Z	2016-08-27T05:02:33.939Z
Neisseria meningitidis strain M22745	M22745	Complete	NZ_CP016657.1	PacBio	153.88	HGAP v. 3	2163399	51.77			2001	Burkina Faso	Human, Homo sapiens	Negative	Coccus	No	No	Mesophilic	37 C	Aerobic	Host-associated	Meningitis;Septicemia	Epidemics of invasive meningococcal disease (IMD) caused by meningococcal serogroup A have been eliminated from the sub-Saharan African “meningitis belt” by the meningococcal A conjugate vaccine (MACV), yet other serogroups continue to cause epidemics. Neisseria meningitidis serogroup W (NmW) remains a major cause of disease in the region, with most isolates belonging to Clonal Complex 11 (CC11).…		2016-09-11T17:45:26.167Z	2016-09-11T17:45:26.167Z
Neisseria meningitidis strain M22748	M22748	Complete	NZ_CP016653.1	PacBio	251.07	HGAP v. 3	2157503	51.78			2001	Central African Republic	Human, Homo sapiens	Negative	Coccus	No	No	Mesophilic	37 C	Aerobic	Host-associated	Meningitis;Septicemia	Epidemics of invasive meningococcal disease (IMD) caused by meningococcal serogroup A have been eliminated from the sub-Saharan African “meningitis belt” by the meningococcal A conjugate vaccine (MACV), yet other serogroups continue to cause epidemics. Neisseria meningitidis serogroup W (NmW) remains a major cause of disease in the region, with most isolates belonging to Clonal Complex 11 (CC11).…		2016-09-11T17:45:03.143Z	2016-09-11T17:45:03.143Z
Neisseria meningitidis strain M22759	M22759	Complete	NZ_CP016669.1	PacBio	163.02	HGAP v. 3	2168308	51.74			2001	Niger	Human, Homo sapiens	Negative	Coccus	No	No	Mesophilic	37 C	Aerobic	Host-associated	Meningitis;Septicemia	Epidemics of invasive meningococcal disease (IMD) caused by meningococcal serogroup A have been eliminated from the sub-Saharan African “meningitis belt” by the meningococcal A conjugate vaccine (MACV), yet other serogroups continue to cause epidemics. Neisseria meningitidis serogroup W (NmW) remains a major cause of disease in the region, with most isolates belonging to Clonal Complex 11 (CC11).…		2016-09-11T17:51:05.805Z	2016-09-11T17:51:05.805Z
Neisseria meningitidis strain M22769	M22769	Complete	NZ_CP016656.1	PacBio	160.5	HGAP v. 3	2168495	51.74			2002	Niger	Human, Homo sapiens	Negative	Coccus	No	No	Mesophilic	37 C	Aerobic	Host-associated	Meningitis;Septicemia	Epidemics of invasive meningococcal disease (IMD) caused by meningococcal serogroup A have been eliminated from the sub-Saharan African “meningitis belt” by the meningococcal A conjugate vaccine (MACV), yet other serogroups continue to cause epidemics. Neisseria meningitidis serogroup W (NmW) remains a major cause of disease in the region, with most isolates belonging to Clonal Complex 11 (CC11).…		2016-09-11T17:45:20.139Z	2016-09-11T17:45:20.139Z
Neisseria meningitidis strain M22772	M22772	Complete	NZ_CP016655.1	PacBio	180.61	HGAP v. 3	2173607	51.73			2002	Senegal	Human, Homo sapiens	Negative	Coccus	No	No	Mesophilic	37 C	Aerobic	Host-associated	Meningitis;Septicemia	Epidemics of invasive meningococcal disease (IMD) caused by meningococcal serogroup A have been eliminated from the sub-Saharan African “meningitis belt” by the meningococcal A conjugate vaccine (MACV), yet other serogroups continue to cause epidemics. Neisseria meningitidis serogroup W (NmW) remains a major cause of disease in the region, with most isolates belonging to Clonal Complex 11 (CC11).…		2016-08-27T04:51:34.035Z	2016-08-27T04:51:34.035Z
Neisseria meningitidis strain M22783	M22783	Complete	NZ_CP016671.1	PacBio	107.1848223	HGAP v. 3	2180570	51.64			2003	Niger	Human, Homo sapiens	Negative	Coccus	No	No	Mesophilic	37 C	Aerobic	Host-associated	Meningitis;Septicemia	Epidemics of invasive meningococcal disease (IMD) caused by meningococcal serogroup A have been eliminated from the sub-Saharan African “meningitis belt” by the meningococcal A conjugate vaccine (MACV), yet other serogroups continue to cause epidemics. Neisseria meningitidis serogroup W (NmW) remains a major cause of disease in the region, with most isolates belonging to Clonal Complex 11 (CC11).…		2016-09-11T17:52:09.768Z	2016-09-11T17:52:09.768Z
Neisseria meningitidis strain M22801	M22801	Complete	NZ_CP016659.1	PacBio	207.85	HGAP v. 3	2172426	51.73			2004	Djibouti	Human, Homo sapiens	Negative	Coccus	No	No	Mesophilic	37 C	Aerobic	Host-associated	Meningitis;Septicemia	Epidemics of invasive meningococcal disease (IMD) caused by meningococcal serogroup A have been eliminated from the sub-Saharan African “meningitis belt” by the meningococcal A conjugate vaccine (MACV), yet other serogroups continue to cause epidemics. Neisseria meningitidis serogroup W (NmW) remains a major cause of disease in the region, with most isolates belonging to Clonal Complex 11 (CC11).…		2016-09-11T17:46:50.426Z	2016-09-11T17:46:50.426Z
Neisseria meningitidis strain M22804	M22804	Complete	NZ_CP016660.1	PacBio	241.3823885	HGAP v. 3	2174791	51.65			2005	Niger	Human, Homo sapiens	Negative	Coccus	No	No	Mesophilic	37 C	Aerobic	Host-associated	Meningitis;Septicemia	Epidemics of invasive meningococcal disease (IMD) caused by meningococcal serogroup A have been eliminated from the sub-Saharan African “meningitis belt” by the meningococcal A conjugate vaccine (MACV), yet other serogroups continue to cause epidemics. Neisseria meningitidis serogroup W (NmW) remains a major cause of disease in the region, with most isolates belonging to Clonal Complex 11 (CC11).…		2016-09-11T17:47:44.635Z	2016-09-11T17:47:44.635Z
Neisseria meningitidis strain M22809	M22809	Complete	NZ_CP016647.1	PacBio	159.0518249	HGAP v. 3	2182171	51.63			2006	Benin	Human, Homo sapiens	Negative	Coccus	No	No	Mesophilic	37 C	Aerobic	Host-associated	Meningitis;Septicemia	Epidemics of invasive meningococcal disease (IMD) caused by meningococcal serogroup A have been eliminated from the sub-Saharan African “meningitis belt” by the meningococcal A conjugate vaccine (MACV), yet other serogroups continue to cause epidemics. Neisseria meningitidis serogroup W (NmW) remains a major cause of disease in the region, with most isolates belonging to Clonal Complex 11 (CC11).…		2016-09-11T17:41:37.569Z	2016-09-11T17:41:37.569Z
Neisseria meningitidis strain M22811	M22811	Complete	NZ_CP016654.1	PacBio	242.01	HGAP v. 3	2185698	51.62			2006	Niger	Human, Homo sapiens	Negative	Coccus	No	No	Mesophilic	37 C	Aerobic	Host-associated	Meningitis;Septicemia	Epidemics of invasive meningococcal disease (IMD) caused by meningococcal serogroup A have been eliminated from the sub-Saharan African “meningitis belt” by the meningococcal A conjugate vaccine (MACV), yet other serogroups continue to cause epidemics. Neisseria meningitidis serogroup W (NmW) remains a major cause of disease in the region, with most isolates belonging to Clonal Complex 11 (CC11).…		2016-08-27T04:51:30.532Z	2016-08-27T04:51:30.532Z
Neisseria meningitidis strain M22814	M22814	Complete	NZ_CP031332.1	PacBio	109.8916191x	HGAP v. 3	2190201	51.8064	not collected		not applicable		Homo sapiens	Negative	Coccus	No	No	Mesophilic	37 C	Aerobic	Host-associated	Meningitis;Septicemia	Assemblies for pathogens that are known to cause bacterial meningitis and other closely related species	collected_by:Centers for Disease Control and Prevention	2018-09-30T05:24:28.761Z	2018-09-30T05:24:28.761Z
Neisseria meningitidis strain M22819	M22819	Complete	NZ_CP016646.1	PacBio	262.94	HGAP v. 3	2173686	51.65			2007	Benin	Human, Homo sapiens	Negative	Coccus	No	No	Mesophilic	37 C	Aerobic	Host-associated	Meningitis;Septicemia	Epidemics of invasive meningococcal disease (IMD) caused by meningococcal serogroup A have been eliminated from the sub-Saharan African “meningitis belt” by the meningococcal A conjugate vaccine (MACV), yet other serogroups continue to cause epidemics. Neisseria meningitidis serogroup W (NmW) remains a major cause of disease in the region, with most isolates belonging to Clonal Complex 11 (CC11).…		2016-09-11T17:40:31.871Z	2016-09-11T17:40:31.871Z
Neisseria meningitidis strain M22822	M22822	Complete	NZ_CP016680.1	PacBio	235.46	HGAP v. 3	2173901	51.67			2007	Togo	Human, Homo sapiens	Negative	Coccus	No	No	Mesophilic	37 C	Aerobic	Host-associated	Meningitis;Septicemia	Epidemics of invasive meningococcal disease (IMD) caused by meningococcal serogroup A have been eliminated from the sub-Saharan African “meningitis belt” by the meningococcal A conjugate vaccine (MACV), yet other serogroups continue to cause epidemics. Neisseria meningitidis serogroup W (NmW) remains a major cause of disease in the region, with most isolates belonging to Clonal Complex 11 (CC11).…		2016-09-11T17:54:39.496Z	2016-09-11T17:54:39.496Z
Neisseria meningitidis strain M22828	M22828	Complete	NZ_CP016672.1	PacBio	129.68	HGAP v. 3	2172926	51.67			2008	Burkina Faso	Human, Homo sapiens	Negative	Coccus	No	No	Mesophilic	37 C	Aerobic	Host-associated	Meningitis;Septicemia	Epidemics of invasive meningococcal disease (IMD) caused by meningococcal serogroup A have been eliminated from the sub-Saharan African “meningitis belt” by the meningococcal A conjugate vaccine (MACV), yet other serogroups continue to cause epidemics. Neisseria meningitidis serogroup W (NmW) remains a major cause of disease in the region, with most isolates belonging to Clonal Complex 11 (CC11).…		2016-09-11T17:52:31.955Z	2016-09-11T17:52:31.955Z
Neisseria meningitidis strain M23347	M23347	Complete	NZ_CP031324.1	PacBio	229.99x	HGAP v. 3	2291778	51.469	not collected		not applicable		Homo sapiens	Negative	Coccus	No	No	Mesophilic	37 C	Aerobic	Host-associated	Meningitis;Septicemia	Assemblies for pathogens that are known to cause bacterial meningitis and other closely related species	collected_by:Centers for Disease Control and Prevention	2018-09-30T05:23:51.133Z	2018-09-30T05:23:51.133Z
Neisseria meningitidis strain M23413	M23413	Complete	NZ_CP016662.1	PacBio	224.42	HGAP v. 3	2173723	51.73			2011	Burkina Faso	Human, Homo sapiens	Negative	Coccus	No	No	Mesophilic	37 C	Aerobic	Host-associated	Meningitis;Septicemia	Epidemics of invasive meningococcal disease (IMD) caused by meningococcal serogroup A have been eliminated from the sub-Saharan African “meningitis belt” by the meningococcal A conjugate vaccine (MACV), yet other serogroups continue to cause epidemics. Neisseria meningitidis serogroup W (NmW) remains a major cause of disease in the region, with most isolates belonging to Clonal Complex 11 (CC11).…		2016-09-11T17:48:57.850Z	2016-09-11T17:48:57.850Z
Neisseria meningitidis strain M24705	M24705	Complete	NZ_CP016682.1	PacBio	144.05	HGAP v. 3	2175832	51.66			2010	Burkina Faso	Human, Homo sapiens	Negative	Coccus	No	No	Mesophilic	37 C	Aerobic	Host-associated	Meningitis;Septicemia	Epidemics of invasive meningococcal disease (IMD) caused by meningococcal serogroup A have been eliminated from the sub-Saharan African “meningitis belt” by the meningococcal A conjugate vaccine (MACV), yet other serogroups continue to cause epidemics. Neisseria meningitidis serogroup W (NmW) remains a major cause of disease in the region, with most isolates belonging to Clonal Complex 11 (CC11).…		2016-08-27T05:03:55.997Z	2016-08-27T05:03:55.997Z
Neisseria meningitidis strain M24730	M24730	Complete	NZ_CP016658.1	PacBio	154.21	HGAP v. 3	2175362	51.74			2011	Burkina Faso	Human, Homo sapiens	Negative	Coccus	No	No	Mesophilic	37 C	Aerobic	Host-associated	Meningitis;Septicemia	Epidemics of invasive meningococcal disease (IMD) caused by meningococcal serogroup A have been eliminated from the sub-Saharan African “meningitis belt” by the meningococcal A conjugate vaccine (MACV), yet other serogroups continue to cause epidemics. Neisseria meningitidis serogroup W (NmW) remains a major cause of disease in the region, with most isolates belonging to Clonal Complex 11 (CC11).…		2016-09-11T17:46:33.353Z	2016-09-11T17:46:33.353Z
Neisseria meningitidis strain M25070	M25070	Complete	NZ_CP016664.1	PacBio	95.84	HGAP v. 3	2168001	51.73			2012	Mali	Human, Homo sapiens	Negative	Coccus	No	No	Mesophilic	37 C	Aerobic	Host-associated	Meningitis;Septicemia	Epidemics of invasive meningococcal disease (IMD) caused by meningococcal serogroup A have been eliminated from the sub-Saharan African “meningitis belt” by the meningococcal A conjugate vaccine (MACV), yet other serogroups continue to cause epidemics. Neisseria meningitidis serogroup W (NmW) remains a major cause of disease in the region, with most isolates belonging to Clonal Complex 11 (CC11).…		2016-09-11T17:49:49.960Z	2016-09-11T17:49:49.960Z
Neisseria meningitidis strain M25087	M25087	Complete	NZ_CP016670.1	PacBio	188.39	HGAP v. 3	2167991	51.72			2012	Mali	Human, Homo sapiens	Negative	Coccus	No	No	Mesophilic	37 C	Aerobic	Host-associated	Meningitis;Septicemia	Epidemics of invasive meningococcal disease (IMD) caused by meningococcal serogroup A have been eliminated from the sub-Saharan African “meningitis belt” by the meningococcal A conjugate vaccine (MACV), yet other serogroups continue to cause epidemics. Neisseria meningitidis serogroup W (NmW) remains a major cause of disease in the region, with most isolates belonging to Clonal Complex 11 (CC11).…		2016-09-11T17:51:27.792Z	2016-09-11T17:51:27.792Z
Neisseria meningitidis strain M25419	M25419	Complete	NZ_CP016678.1	PacBio	232.26	HGAP v. 3	2189560	51.71				South Africa	Human, Homo sapiens	Negative	Coccus	No	No	Mesophilic	37 C	Aerobic	Host-associated	Meningitis;Septicemia	Epidemics of invasive meningococcal disease (IMD) caused by meningococcal serogroup A have been eliminated from the sub-Saharan African “meningitis belt” by the meningococcal A conjugate vaccine (MACV), yet other serogroups continue to cause epidemics. Neisseria meningitidis serogroup W (NmW) remains a major cause of disease in the region, with most isolates belonging to Clonal Complex 11 (CC11).…		2016-08-27T05:03:02.803Z	2016-08-27T05:03:02.803Z
Neisseria meningitidis strain M25438	M25438	Complete	NZ_CP016661.1	PacBio	143.04	HGAP v. 3	2171975	51.74			2012	Burkina Faso	Human, Homo sapiens	Negative	Coccus	No	No	Mesophilic	37 C	Aerobic	Host-associated	Meningitis;Septicemia	Epidemics of invasive meningococcal disease (IMD) caused by meningococcal serogroup A have been eliminated from the sub-Saharan African “meningitis belt” by the meningococcal A conjugate vaccine (MACV), yet other serogroups continue to cause epidemics. Neisseria meningitidis serogroup W (NmW) remains a major cause of disease in the region, with most isolates belonging to Clonal Complex 11 (CC11).…		2016-09-11T17:47:32.641Z	2016-09-11T17:47:32.641Z
Neisseria meningitidis strain M25456	M25456	Complete	NZ_CP016677.1	PacBio	121.2002751	HGAP v. 3	2173106	51.73			2012	Burkina Faso	Human, Homo sapiens	Negative	Coccus	No	No	Mesophilic	37 C	Aerobic	Host-associated	Meningitis;Septicemia	Epidemics of invasive meningococcal disease (IMD) caused by meningococcal serogroup A have been eliminated from the sub-Saharan African “meningitis belt” by the meningococcal A conjugate vaccine (MACV), yet other serogroups continue to cause epidemics. Neisseria meningitidis serogroup W (NmW) remains a major cause of disease in the region, with most isolates belonging to Clonal Complex 11 (CC11).…		2016-09-11T17:54:32.404Z	2016-09-11T17:54:32.404Z
Neisseria meningitidis strain M25459	M25459	Complete	NZ_CP016673.1	PacBio	123.9018128	HGAP v. 3	2173115	51.73			2012	Burkina Faso	Human, Homo sapiens	Negative	Coccus	No	No	Mesophilic	37 C	Aerobic	Host-associated	Meningitis;Septicemia	Epidemics of invasive meningococcal disease (IMD) caused by meningococcal serogroup A have been eliminated from the sub-Saharan African “meningitis belt” by the meningococcal A conjugate vaccine (MACV), yet other serogroups continue to cause epidemics. Neisseria meningitidis serogroup W (NmW) remains a major cause of disease in the region, with most isolates belonging to Clonal Complex 11 (CC11).…		2016-08-27T05:00:11.364Z	2016-08-27T05:00:11.364Z
Neisseria meningitidis strain M25462	M25462	Complete	NZ_CP016666.1	PacBio	121.9782077	HGAP v. 3	2174042	51.73			2012	Burkina Faso	Human, Homo sapiens	Negative	Coccus	No	No	Mesophilic	37 C	Aerobic	Host-associated	Meningitis;Septicemia	Epidemics of invasive meningococcal disease (IMD) caused by meningococcal serogroup A have been eliminated from the sub-Saharan African “meningitis belt” by the meningococcal A conjugate vaccine (MACV), yet other serogroups continue to cause epidemics. Neisseria meningitidis serogroup W (NmW) remains a major cause of disease in the region, with most isolates belonging to Clonal Complex 11 (CC11).…		2016-09-11T17:50:03.753Z	2016-09-11T17:50:03.753Z
Neisseria meningitidis strain M25472	M25472	Complete	NZ_CP016668.1	PacBio	115.6618614	HGAP v. 3	2170146	51.72			2012	Burkina Faso	Human, Homo sapiens	Negative	Coccus	No	No	Mesophilic	37 C	Aerobic	Host-associated	Meningitis;Septicemia	Epidemics of invasive meningococcal disease (IMD) caused by meningococcal serogroup A have been eliminated from the sub-Saharan African “meningitis belt” by the meningococcal A conjugate vaccine (MACV), yet other serogroups continue to cause epidemics. Neisseria meningitidis serogroup W (NmW) remains a major cause of disease in the region, with most isolates belonging to Clonal Complex 11 (CC11).…		2016-08-27T04:57:56.944Z	2016-08-27T04:57:56.944Z
Neisseria meningitidis strain M25474	M25474	Complete	NZ_CP016651.1	PacBio	127.1616379	HGAP v. 3	2172576	51.73			2012	Burkina Faso	Human, Homo sapiens	Negative	Coccus	No	No	Mesophilic	37 C	Aerobic	Host-associated	Meningitis;Septicemia	Epidemics of invasive meningococcal disease (IMD) caused by meningococcal serogroup A have been eliminated from the sub-Saharan African “meningitis belt” by the meningococcal A conjugate vaccine (MACV), yet other serogroups continue to cause epidemics. Neisseria meningitidis serogroup W (NmW) remains a major cause of disease in the region, with most isolates belonging to Clonal Complex 11 (CC11).…		2016-08-27T04:49:46.727Z	2016-08-27T04:49:46.727Z
Neisseria meningitidis strain M25476	M25476	Complete	NZ_CP016676.1	PacBio	151.8542816	HGAP v. 3	2168191	51.73			2012	Burkina Faso	Human, Homo sapiens	Negative	Coccus	No	No	Mesophilic	37 C	Aerobic	Host-associated	Meningitis;Septicemia	Epidemics of invasive meningococcal disease (IMD) caused by meningococcal serogroup A have been eliminated from the sub-Saharan African “meningitis belt” by the meningococcal A conjugate vaccine (MACV), yet other serogroups continue to cause epidemics. Neisseria meningitidis serogroup W (NmW) remains a major cause of disease in the region, with most isolates belonging to Clonal Complex 11 (CC11).…		2016-09-11T17:53:31.065Z	2016-09-11T17:53:31.065Z
Neisseria meningitidis strain M25964	M25964	Complete	NZ_CP031335.1	PacBio	104.9026346x	HGAP v. 3	2181976	51.6986	not collected		not applicable		Homo sapiens	Negative	Coccus	No	No	Mesophilic	37 C	Aerobic	Host-associated	Meningitis;Septicemia	Assemblies for pathogens that are known to cause bacterial meningitis and other closely related species	collected_by:Centers for Disease Control and Prevention	2018-09-30T05:23:11.153Z	2018-09-30T05:23:11.153Z
Neisseria meningitidis strain M26263	M26263	Complete	NZ_CP031331.1	PacBio	25x	HGAP v. 3	2264467	51.56	Sterile site		2013	United States	Human, Homo sapiens	Negative	Coccus	No	No	Mesophilic	37 C	Aerobic	Host-associated	Meningitis;Septicemia	All meningococcal disease cases among men aged 18-64 years reported to the National Notifiable Disease Surveillance System between January 2012 and June 2015 were reviewed. Characteristics of meningococcal disease cases among MSM and men not known to be MSM (non-MSM) were described. Annualized incidence rates among MSM and non-MSM were compared through calculation of the relative risk and 95% con…	collected_by:US State Health Department	2017-11-24T15:41:40.645Z	2017-11-24T15:41:40.645Z
Neisseria meningitidis strain M26417	M26417	Complete	NZ_CP023814.1	PacBio	25x	HGAP v. 3	2247997	51.59	Sterile site		2013	United States	Human, Homo sapiens	Negative	Coccus	No	No	Mesophilic	37 C	Aerobic	Host-associated	Meningitis;Septicemia	All meningococcal disease cases among men aged 18-64 years reported to the National Notifiable Disease Surveillance System between January 2012 and June 2015 were reviewed. Characteristics of meningococcal disease cases among MSM and men not known to be MSM (non-MSM) were described. Annualized incidence rates among MSM and non-MSM were compared through calculation of the relative risk and 95% con…	collected_by:US State Health Department	2017-11-24T15:31:29.089Z	2017-11-24T15:31:29.089Z
Neisseria meningitidis strain M27559	M27559	Complete	NZ_CP016667.1	PacBio	120.4071364	HGAP v. 3	2173745	51.73			2011	Burkina Faso	Human, Homo sapiens	Negative	Coccus	No	No	Mesophilic	37 C	Aerobic	Host-associated	Meningitis;Septicemia	Epidemics of invasive meningococcal disease (IMD) caused by meningococcal serogroup A have been eliminated from the sub-Saharan African “meningitis belt” by the meningococcal A conjugate vaccine (MACV), yet other serogroups continue to cause epidemics. Neisseria meningitidis serogroup W (NmW) remains a major cause of disease in the region, with most isolates belonging to Clonal Complex 11 (CC11).…		2016-08-27T04:57:48.335Z	2016-08-27T04:57:48.335Z
Neisseria meningitidis M7124	M7124	Complete	NZ_CP009419.1	PacBio	131x	HGAP v. 2.0	2179483	51.73			Mar-2000	Saudi Arabia	Human, Homo sapiens	Negative	Coccus	No	No	Mesophilic	37 C	Aerobic	Host-associated	Meningitis;Septicemia	M7124 Neiseria meningitidis serogroup W ST-11 Hajj reference strain	collected_by:CDC	2016-01-17T15:41:12.030Z	2016-01-17T15:41:12.030Z
Neisseria meningitidis MC58	MC58	Complete	NC_003112.2				2272360	51.5	case of invasive infection	isolated from a case of invasive infection			Human, Homo sapiens	Negative	Coccus	No	No	Mesophilic	37 C	Aerobic	Host-associated	Meningitis;Septicemia	Neisseria meningitidis serogroup B strain MC58. The B serogroup is responsible for many of the meningitis outbreaks in the developed world. This strain was isolated from a case of invasive infection.		2014-12-08T22:12:25.975Z	2015-03-16T03:17:09.594Z
Neisseria meningitidis NM3682	NM3682	Complete	NZ_CP009420.1	PacBio	60x	HGAP v. 2.0	2196674	51.64			1970	United Kingdom	Human, Homo sapiens	Negative	Coccus	No	No	Mesophilic	37 C	Aerobic	Host-associated	Meningitis;Septicemia	Capsular Switching and Global Spread of Hypervirulent Serogroup W, ST-11 Neisseria meningitidis		2015-03-12T13:56:27.632Z	2015-03-16T03:17:09.594Z
Neisseria meningitidis NM3683	NM3683	Complete	NZ_CP009421.1	PacBio	89.0x	HGAP v. 2.0	2199215	51.64			1970	Canada	Human, Homo sapiens	Negative	Coccus	No	No	Mesophilic	37 C	Aerobic	Host-associated	Meningitis;Septicemia	Capsular Switching and Global Spread of Hypervirulent Serogroup W, ST-11 Neisseria meningitidis		2015-03-12T13:56:27.970Z	2015-03-16T03:17:09.594Z
Neisseria meningitidis NM3686	NM3686	Complete	NZ_CP009418.1	PacBio	173.0x	HGAP v. 2.0	2195266	51.65			2001	Brazil	Human, Homo sapiens	Negative	Coccus	No	No	Mesophilic	37 C	Aerobic	Host-associated	Meningitis;Septicemia	Capsular Switching and Global Spread of Hypervirulent Serogroup W, ST-11 Neisseria meningitidis		2015-03-12T13:56:27.302Z	2015-03-16T03:17:09.594Z
Neisseria meningitidis strain NMA510612	NMA510612	Complete	NZ_CP007524.1	Sanger dideoxy sequencing; 454		Newbler v. 2.6	2188020	51.83	throat swab		30-Apr-2006	China	Human, Homo sapiens	Negative	Coccus	No	No	Mesophilic	37 C	Aerobic	Host-associated	Meningitis;Septicemia	to understand the genetic background of serogroup A neisseria meningitidis isolate	isolate:patient;collected_by:Xu, Li	2016-01-17T15:34:50.647Z	2016-01-17T15:34:50.647Z
Neisseria meningitidis NZ-05	NZ-05	Complete	NC_017518.1				2248966	51.33					Human, Homo sapiens	Negative	Coccus	No	No	Mesophilic	37 C	Aerobic	Host-associated	Meningitis;Septicemia	No project description provided.		2014-12-08T22:12:26.688Z	2015-03-16T03:17:09.594Z
Neisseria meningitidis strain WUE2121	WUE2121	Complete	NZ_CP012394.1	454; Illumina	54x+2395x	Celera assembler v. 6.2	2206847	51.82	nasopharynx		1997	Germany	Human, Homo sapiens	Negative	Coccus	No	No	Mesophilic	37 C	Aerobic	Host-associated	Meningitis;Septicemia	genome sequencing and assembly of Neisseria meningitidis WUE2121	sample_type:bacterial cell culture	2016-09-11T17:38:14.928Z	2016-09-11T17:38:14.928Z
Neisseria meningitidis WUE 2594	WUE2594	Complete	NC_017512.1				2227255	51.84					Human, Homo sapiens	Negative	Coccus	No	No	Mesophilic	37 C	Aerobic	Host-associated	Meningitis;Septicemia	This strain will be used for comparative analysis.		2014-12-08T22:12:26.816Z	2015-03-16T03:17:09.594Z
Neisseria meningitidis Z2491	Z2491	Complete	NC_003116.1				2184406	51.8		isolated in Gambia in 1983	1983	Gambia	Human, Homo sapiens	Negative	Coccus	No	No	Mesophilic	37 C	Aerobic	Host-associated	Meningitis;Septicemia	Neisseria meningitidis strain Z2491. This is a serogroup A strain isolated in Gambia in 1983.		2014-12-08T22:12:26.826Z	2015-03-16T03:17:09.594Z
Neisseria meningitidis strain L91543	L91543	Complete	NZ_CP016684.1				217319	51.7					Human, Homo sapiens	Negative	Coccus	No	No	Mesophilic	37 C	Aerobic	Host-associated	Meningitis;Septicemia
Neisseria gonorrhoeae FA 1090	FA 1090	Complete	NC_002946					52.7	patient with disseminated gonococcal infections	isolated from a patient with disseminated gonococcal infections			Human, Homo sapiens	Negative	Coccus	No	No	Mesophilic	37 C	Aerobic	Host-associated	Gonorrhea	Neisseria gonorrhoeae strain FA 1090. A serum-resistant streptomycin-resistant proline-requiring strain isolated from a patient with disseminated gonococcal infections.		2014-12-08T22:12:24.876Z	2015-03-16T03:17:09.594Z
Neisseria gonorrhoeae strain FA19	FA19	Complete	NZ_CP012026.1	PacBio	Prokka v. 1.11		2232367	52.38				United States	Human, Homo sapiens	Negative	Coccus	No	No	Mesophilic	37 C	Aerobic	Host-associated	Gonorrhea	The goals of this study were to determine the genomic sequences of the FA19, FA6140, and 35		2016-01-17T16:11:51.782Z	2016-01-17T16:11:51.782Z
Neisseria gonorrhoeae strain FA6140	FA6140	Complete	NZ_CP012027.1	PacBio	Prokka v. 1.11		2168698	52.59				United States	Human, Homo sapiens	Negative	Coccus	No	No	Mesophilic	37 C	Aerobic	Host-associated	Gonorrhea	The goals of this study were to determine the genomic sequences of the FA19, FA6140, and 35		2016-01-17T16:11:52.190Z	2016-01-17T16:11:52.190Z
Neisseria gonorrhoeae strain 35	35	Complete	NZ_CP012028.1	PacBio	Prokka v. 1.11		2173235	52.6				United States	Human, Homo sapiens	Negative	Coccus	No	No	Mesophilic	37 C	Aerobic	Host-associated	Gonorrhea	The goals of this study were to determine the genomic sequences of the FA19, FA6140, and 35		2016-01-17T16:11:52.507Z	2016-01-17T16:11:52.507Z
Neisseria gonorrhoeae strain 32867	32867	Complete	NZ_CP016015.1	PacBio	Celera Assembler v. Nov-2015		2218818	52.41			27-Jan-10	Canada	Human, Homo sapiens	Negative	Coccus	No	No	Mesophilic	37 C	Aerobic	Host-associated	Gonorrhea	Aim to close the genomes of three clinical isolates from Canada		2016-07-06T00:48:19.054Z	2016-07-06T00:48:19.054Z
Neisseria gonorrhoeae strain 34530	34530	Complete	NZ_CP016016.1	PacBio	Celera Assembler v. Nov-2015		2228373	52.35	male urethra		23-Feb-12	Canada	Human, Homo sapiens	Negative	Coccus	No	No	Mesophilic	37 C	Aerobic	Host-associated	Gonorrhea	Aim to close the genomes of three clinical isolates from Canada		2016-07-06T00:47:48.502Z	2016-07-06T00:47:48.502Z
Neisseria gonorrhoeae strain 34769	34769	Complete	NZ_CP016017.1	PacBio	Celera Assembler v. Nov-2015		2220340	52.43	endocervix		1-Jan-11	Canada	Human, Homo sapiens	Negative	Coccus	No	No	Mesophilic	37 C	Aerobic	Host-associated	Gonorrhea	Aim to close the genomes of three clinical isolates from Canada		2016-07-06T00:50:42.075Z	2016-07-06T00:50:42.075Z
Neisseria gonorrhoeae strain FDAARGOS_204	FDAARGOS_204	Complete	NZ_CP020415.2	PacBio	HGAP v. 3		2212422	52.45	Cervix			United States	Human, Homo sapiens	Negative	Coccus	No	No	Mesophilic	37 C	Aerobic	Host-associated	Gonorrhea	FDA, in collaboration with the National Center for Biotechnology Information (NCBI), the Department of Defense (DoD) and the Institute for Genome Sciences at the University of Maryland, established a publicly available, well-curated reference database (FDA-ARGOS: dAtabase for Regulatory Grade micrObial Sequences; BioProject 231221) of regulatory-grade-quality sequences from diverse infectious mic…	collected_by:ATCC < Enzo Biochem, Inc. < ATCC 27629	2017-05-28T05:02:51.999Z	2017-05-28T05:02:51.999Z
Neisseria gonorrhoeae strain FDAARGOS_205	FDAARGOS_205	Complete	NZ_CP020418.2	PacBio	HGAP v. 3		2278895	52.26				United States	Human, Homo sapiens	Negative	Coccus	No	No	Mesophilic	37 C	Aerobic	Host-associated	Gonorrhea	FDA, in collaboration with the National Center for Biotechnology Information (NCBI), the Department of Defense (DoD) and the Institute for Genome Sciences at the University of Maryland, established a publicly available, well-curated reference database (FDA-ARGOS: dAtabase for Regulatory Grade micrObial Sequences; BioProject 231221) of regulatory-grade-quality sequences from diverse infectious mic…	collected_by:ATCC < Enzo Biochem, Inc. < ATCC 31426	2017-05-28T05:06:19.288Z	2017-05-28T05:06:19.288Z
Neisseria gonorrhoeae strain FDAARGOS_207	FDAARGOS_207	Complete	NZ_CP020419.2	PacBio	HGAP v. 3		2189343	52.36			1983	United States	Human, Homo sapiens	Negative	Coccus	No	No	Mesophilic	37 C	Aerobic	Host-associated	Gonorrhea	FDA, in collaboration with the National Center for Biotechnology Information (NCBI), the Department of Defense (DoD) and the Institute for Genome Sciences at the University of Maryland, established a publicly available, well-curated reference database (FDA-ARGOS: dAtabase for Regulatory Grade micrObial Sequences; BioProject 231221) of regulatory-grade-quality sequences from diverse infectious mic…	collected_by:ATCC < DW Dyer < J Cannon < I Nachamkin	2017-05-28T05:10:03.746Z	2017-05-28T05:10:03.746Z
Neisseria gonorrhoeae strain NCTC13798	NCTC13798	Complete	NZ_LT906440.1				2230241	52.35	throat swab		2015	United Kingdom	Human, Homo sapiens	Negative	Coccus	No	No	Mesophilic	37 C	Aerobic	Host-associated	Gonorrhea	http:		2017-09-29T14:26:53.002Z	2017-09-29T14:26:53.002Z
Neisseria gonorrhoeae strain NCTC13800	NCTC13800	Complete	NZ_LT906472.1				2226638	52.36	throat swab		2015	United Kingdom	Human, Homo sapiens	Negative	Coccus	No	No	Mesophilic	37 C	Aerobic	Host-associated	Gonorrhea	http:		2017-09-29T14:26:56.679Z	2017-09-29T14:26:56.679Z
Neisseria gonorrhoeae strain NCTC13799	NCTC13799	Complete	NZ_LT906437.1				2172222	52.56	throat swab		2015	United Kingdom	Human, Homo sapiens	Negative	Coccus	No	No	Mesophilic	37 C	Aerobic	Host-associated	Gonorrhea	http:		2017-09-29T14:26:58.210Z	2017-09-29T14:26:58.210Z
Neisseria gonorrhoeae NCCP11945	NCCP11945	Complete	NC_011035,NC_011034				2236178	52.4	vaginal smear of a Korean patient	isolated in 2002 from a vaginal smear of a Korean patient	2002		Human, Homo sapiens	Negative	Coccus	No	No	Mesophilic	37 C	Aerobic	Host-associated	Gonorrhea	Neisseria gonorrhoeae NCCP11945. Neisseria gonorrhoeae NCCP11945 was isolated in 2002 from a vaginal smear of a Korean patient. This is a multidrug-resistant strain and will be used to understand the prevalence, antibiotic resistance, and importance of horizontal gene transfer within this important, naturally competent organism.		2014-12-08T22:12:24.910Z	2015-03-16T03:17:09.594Z
Neisseria gonorrhoeae MS11	MS11	Complete	NC_022240.1										Human, Homo sapiens	Negative	Coccus	No	No	Mesophilic	37 C	Aerobic	Host-associated	Gonorrhea
Neisseria flavescens strain CD-NF1	CD-NF1	WGS	NZ_LAEH00000000.1	454; Illumina	18.0x	Spades v. 3.5	2253927	49.29	duodenal mucosa		2012	Italy	Human, Homo sapiens	Negative	Cocci	No	No	Mesophilic	37 C	Aerobic	Host-associated	Coeliac disease	Genome sequencing of Neisseria flavescens isolated from coeliac patients	collected_by:CEINGE Biotecnologie Avanzate s.c.a r.l	2016-04-28T10:18:09.401Z	2016-04-28T10:18:09.401Z
Neisseria flavescens strain NCTC8263	NCTC8263	WGS	NZ_UGQV01000004.1	454; Illumina			2291788	49.0482	not available: to be reported later		1900/1952		Human, Homo sapiens	Negative	Cocci	No	No	Mesophilic	37 C	Aerobic	Host-associated	Coeliac disease	http://www.sanger.ac.uk/resources/downloads/bacteria/nctc/		2018-10-04T05:02:37.623Z	2018-10-04T05:02:37.623Z
Neisseria flavescens strain CD-NF2	CD-NF2	WGS	LAEI01000041.1	454; Illumina	21.0x	Spades v. 3.5	2345024	48.75	duodenal mucosa		2012	Italy	Human, Homo sapiens	Negative	Cocci	No	No	Mesophilic	37 C	Aerobic	Host-associated	Coeliac disease	Genome sequencing of Neisseria flavescens isolated from coeliac patients	collected_by:CEINGE Biotecnologie Avanzate s.c.a r.l	2016-04-28T10:19:12.241Z	2016-04-28T10:19:12.241Z
Neisseria flavescens strain CD-NF3	CD-NF3	WGS	NZ_LAEJ00000000.1	454; Illumina	24.0x	Spades v. 3.5	2333017	48.83	duodenal mucosa		2012	Italy	Human, Homo sapiens	Negative	Cocci	No	No	Mesophilic	37 C	Aerobic	Host-associated	Coeliac disease	Genome sequencing of Neisseria flavescens isolated from coeliac patients	collected_by:CEINGE Biotecnologie Avanzate s.c.a r.l	2016-04-28T10:19:14.069Z	2016-04-28T10:19:14.069Z
Neisseria flavescens strain CNF	CNF	WGS	LAEK01000052.1	454; Illumina	19.0x	Spades v. 3.5	2316621	48.9	oropharyngeal swab		2013	Italy	Human, Homo sapiens	Negative	Cocci	No	No	Mesophilic	37 C	Aerobic	Host-associated	Coeliac disease	Genome sequencing of Neisseria flavescens isolated from coeliac patients	sample_type:swab	2016-04-28T10:19:20.742Z	2016-04-28T10:19:20.742Z
Neisseria flavescens NRL30031/H210	NRL30031/H210	WGS	NZ_ACEN00000000.1	454; Illumina	31.4x	Newbler v. 2.0.00.20	2205588	49.2	human	human isolate			Human, Homo sapiens	Negative	Cocci	No	No	Mesophilic	37 C	Aerobic	Host-associated	Coeliac disease	Neisseria flavescens NRL30031/H210. Neisseria flavescens NRL30031/H210 is a human isolate and will be used for comparative analysis.		2014-12-08T22:12:24.806Z	2015-03-16T03:17:09.594Z
Neisseria flavescens SK114	SK114	WGS	NZ_ACQV00000000.1	454; Illumina	21.82x		2204114	49.3	human skin	isolated from human skin			Human, Homo sapiens	Negative	Cocci	No	No	Mesophilic	37 C	Aerobic	Host-associated	Coeliac disease	Neisseria flavescens SK114. This strain was isolated from human skin.		2014-12-08T22:12:24.817Z	2015-03-16T03:17:09.594Z
Neisseria perflava strain CCH6-A12	CCH6-A12	WGS	LSII01000021.1	Illumina HiSeq	5x	SPAdes v. 3.5	3783369	68.68	hospital shower hose biofilm		2012	United States	Human, Homo sapiens	Negative	Cocci	No	No	Mesophilic	37 C	Aerobic	Terrestrial	-	Drinking water (DW) biofilms are well known to harbor opportunistic pathogens, however, these biofilm communities remain poorly characterized by culture-independent approaches that circumvent the limitations of conventional monitoring efforts. In this study we characterize the composition of microbial communities growing on five hospital shower hoses using shotgun metagenomics.	sample_type:pure culture	2016-03-01T18:03:43.363Z	2016-03-01T18:03:43.363Z
Neisseria perflava strain CCH10-H12	CCH10-H12	WGS	LSIT01000045.1	Illumina HiSeq	5x	SPAdes v. 3.5	1031086	50.83	hospital shower hose biofilm		2012	United States	Human, Homo sapiens	Negative	Cocci	No	No	Mesophilic	37 C	Aerobic	Terrestrial	-	Drinking water (DW) biofilms are well known to harbor opportunistic pathogens, however, these biofilm communities remain poorly characterized by culture-independent approaches that circumvent the limitations of conventional monitoring efforts. In this study we characterize the composition of microbial communities growing on five hospital shower hoses using shotgun metagenomics.	sample_type:pure culture	2016-03-01T17:25:51.542Z	2016-03-01T17:25:51.542Z
Neisseria perflava strain UMB0210	UMB0210	WGS	NZ_PKJP01000001.1	Illumina HiSeq	138.48x	Velvet v. 1.2	2.31	48.8		isolated bacteria	2015	USA	Human, Homo sapiens	Negative	Cocci	No	No	Mesophilic	37 C	Aerobic	Terrestrial	-	Recently, bacterial communities (microbiota) have been discovered in the female bladder. Thus, the “sterile urine” paradigm is no longer valid. In an effort to provide a comprehensive view of the newly discovered female urinary microbiota (FUM), we have established an Enhanced Quantitative Urine Culture (EQUC) protocol. EQUC isolates bacteria from 75-90% of urine samples deemed ‘no growth’ by the…		2018-05-25T04:09:32.693Z	2018-05-25T04:09:32.693Z
Neisseria perflava strain UMB0023	UMB0023	WGS	NZ_PKJQ01000001.1	Illumina HiSeq	399.71x	Velvet v. 1.2	2.32	48.9		isolated bacteria	2015	USA	Human, Homo sapiens	Negative	Cocci	No	No	Mesophilic	37 C	Aerobic	Terrestrial	-	Recently, bacterial communities (microbiota) have been discovered in the female bladder. Thus, the “sterile urine” paradigm is no longer valid. In an effort to provide a comprehensive view of the newly discovered female urinary microbiota (FUM), we have established an Enhanced Quantitative Urine Culture (EQUC) protocol. EQUC isolates bacteria from 75-90% of urine samples deemed ‘no growth’ by the…		2018-05-25T13:27:19.287Z	2018-05-25T13:27:19.287Z
Neisseria mucosa C102	C102	WGS	NZ_GL635793.1	454; Illumina	36x	Newbler v. 2.1-PreRelease-4/28/2009	2169437	49.42		-			Human, Homo sapiens	Negative	Cocci	No	No	Mesophilic	38 C	Aerobic	Host-associated	-	Neisseria mucosa C102.This strain will be used for comparative genome analysis.		2014-12-08T22:12:26.878Z	2015-03-16T03:17:09.594Z
Neisseria mucosa strain B404	B404	WGS	NZ_FZXU00000000.1	454; Illumina	-	-	2142957	51.72	Nottingham	-	2016		Human, Homo sapiens	Negative	Cocci	No	No	Mesophilic	39 C	Aerobic	Host-associated	-	The study contains 542 isolates collected from University of Nottingham students in September, November and March of 2009-2010 and 2015-2016. The 2009-2010 carriage study contain 196 isolates of both serogroup B and Y strains. The 2015-2016 carriage study contains 346 isolates of various serogroups.		2018-01-01T07:24:44.511Z	2018-01-01T07:24:44.511Z
Neisseria mucosa strain C2008000159	C2008000159	WGS	NZ_POWX00000000.1	Illumina MiSeq	30.96204456x	SPAdes v. 3.11	2464790	51.1639		-	01-Jan-2008	USA	Human, Homo sapiens	Negative	Cocci	No	No	Mesophilic	40 C	Aerobic	Host-associated	-	A diverse collection of Neisseria species sequenced at the Public Health Laboratory at the Minnesota Department of Health		2018-05-30T21:24:37.873Z	2018-05-30T21:24:37.873Z
Neisseria mucosa strain C2004002444	C2004002444	WGS	NZ_POWT00000000.1	Illumina MiSeq	17.41278171x	SPAdes v. 3.11	2600550	50.8412		-	01-Jan-2004	USA	Human, Homo sapiens	Negative	Cocci	No	No	Mesophilic	41 C	Aerobic	Host-associated	-	A diverse collection of Neisseria species sequenced at the Public Health Laboratory at the Minnesota Department of Health		2018-05-30T21:25:00.775Z	2018-05-30T21:25:00.775Z
Neisseria mucosa strain ATCC 19696	ATCC 19696	Complete	NZ_CP028150.1	PacBio	340.0x	PacBio SMART Analysis v. v2.3	2688408	51.0987		-			Human, Homo sapiens	Negative	Cocci	No	No	Mesophilic	42 C	Aerobic	Host-associated	-	Genome sequencing of Neisseria mucosa		2018-05-30T23:18:58.731Z	2018-05-30T23:18:58.731Z
Neisseria mucosa strain NCTC 10774	NCTC 10774	WGS	NZ_UGRT00000000.1	454; Illumina	-	-	2654294	51.1037		-			Human, Homo sapiens	Negative	Cocci	No	No	Mesophilic	43 C	Aerobic	Host-associated	-	http://www.sanger.ac.uk/resources/downloads/bacteria/nctc/		2018-10-04T05:22:29.697Z	2018-10-04T05:22:29.697Z
Neisseria mucosa C6A	C6A	WGS	NZ_JQHF00000000.1	Illumina MiSeq	58.43x	CLC Genomic Workbench v. MAY-2014	2138952	49.69	sputum	-	2012	Malaysia	Human, Homo sapiens	Negative	Cocci	No	No	Mesophilic	44 C	Aerobic	Host-associated	-	Draft genome of Neisseria mucosa C6A		2015-03-12T13:56:31.612Z	2015-03-16T03:17:09.594Z
Neisseria mucosa ATCC 25996	ATCC 25996	WGS	NZ-ACDX00000000.2	454; Illumina	30.2x	Newbler v. 2.0.00.20	2578748	51.1	nasopharyngeal isolate	nasopharyngeal isolate			Human, Homo sapiens	Negative	Cocci	No	No	Mesophilic	45 C	Aerobic	Host-associated	-	Neisseria mucosa ATCC 25996. Neisseria mucosa ATCC 25996 is a nasopharyngeal isolate and will be used for comparative analysis.		2014-12-08T22:12:26.869Z	2015-03-16T03:17:09.594Z
Neisseria mucosa CCH7-A10	CCH7-A10	WGS	NZ_LSIR00000000.1	Illumina HiSeq	5x	SPAdes v. 3.5	2.49	51.1	hospital shower hose biofilm		2012	USA: Ohio	Human, Homo sapiens	Negative	Cocci	No	No	Mesophilic	46 C	Aerobic	Host-associated	-	-
Neisseria macacae strain R985	R985	WGS	NZ_OAEH00000000.1	Illumina HiSeq			2190498	51.48	Nottingham				Human, Homo sapiens	Negative	Cocci	No	No	Mesophilic	47 C	Aerobic	Host-associated	-	The study contains 542 isolates collected from University of Nottingham students in September, November and March of 2009-2010 and 2015-2016. The 2009-2010 carriage study contain 196 isolates of both serogroup B and Y strains. The 2015-2016 carriage study contains 346 isolates of various serogroups.		2018-01-01T07:57:02.775Z	2018-01-01T07:57:02.775Z
Neisseria macacae ATCC 33926	ATCC 33926	WGS	NZ_AFQE00000000.1	454; Illumina	22.47x	Newbler Assembler v. 2.3-04192010	2684890	51.23	gastrointestinal tract		2015		Human, Homo sapiens	Negative	Cocci	No	No	Mesophilic	48 C	Aerobic	Host-associated	-	Reference genome for the Human Microbiome Project		2014-12-08T22:12:25.019Z	2015-03-16T03:17:09.594Z

## Sheet: Genome Neisseria Lebanon info
Genome Name	strain name	Genome Status	Accession number	STUDY_ID	SAMPLE_ID	CONTIG_ACC	Sequencing Platform	Assembly Method	Genome Length	GC Content	Isolation Source	Age of patient	Collection Date	Isolation Country	Host Name	Gram Stain	Cell Shape	Motility	Sporulation	Temperature Range	Optimal Temperature	Oxygen Requirement	Habitat	Disease
Neisseria flavescens	R19	WGS	GCA_900654165	PRJEB30649	ERS3015708	CAABZZ010000001-CAABZZ010000034	MiSeq Technology Illumina	A5 pipeline	2207472	49.2	semen	32	2014-08-07	Lebanon	man	Negative	Coccus	No	No	Mesophilic	37 C	Aerobic	HostAssociated	infertility
Neisseria mucosa	R20	WGS	GCA_900654175	PRJEB30649	ERS3015709	CAACAC010000001-CAACAC010000123	MiSeq Technology Illumina	A5 pipeline	2541217	51	semen	48	2015-07-20	Lebanon	man	Negative	Coccus	No	No	Mesophilic	37 C	Aerobic	HostAssociated	infertility
Neisseria flavescens	R21	WGS	GCA_900654185	PRJEB30649	ERS3015710	CAACAD010000001-CAACAD010000036	MiSeq Technology Illumina	A5 pipeline	2268952	49	semen	43	2016-03-19	Lebanon	man	Negative	Coccus	No	No	Mesophilic	37 C	Aerobic	HostAssociated	infertility
Neisseria flavescens	R23	WGS	GCA_900654195	PRJEB30649	ERS3015711	CAACAF010000001-CAACAF010000079	MiSeq Technology Illumina	A5 pipeline	2194968	49.4	semen	45	2016-12-25	Lebanon	man	Negative	Coccus	No	No	Mesophilic	37 C	Aerobic	HostAssociated	infertility
