# Supplementary material for: Whole Genome Analyses Accurately Identify Neisseria spp. and Limit Taxonomic Ambiguity
Source: Int J Mol Sci. 2022 Nov 3;23(21):13456. doi: 10.3390/ijms232113456 (PMC9657967; doi:10.3390/ijms232113456)
Supplement: Supplementary file 1 [file ijms-23-13456-s001.zip › Table S2.xlsx]

## Sheet: R19
SEQUENCE	START	END	GENE	%COVERAGE	%IDENTITY	DATABASE	ACCESSION	PRODUCT
R19_00082	24	1125	pilT2	99.01	79.13	vfdb	NP_273810	(pilT2) twitching motility protein PilT [Type IV pili (CVF189)] [Neisseria meningitidis MC58]
R19_00381	377	503	fbpC	11.99	78.74	vfdb	NP_273675	(fbpC) iron(III) ABC transporter ATP-binding protein [FbpABC (VF0272)] [Neisseria meningitidis MC58]
R19_00748	19	315	pilZ	83.76	76.09	vfdb	NP_273812	(pilZ) type IV pilus assembly protein PilZ [Type IV pili (CVF189)] [Neisseria meningitidis MC58]
R19_00828	11	1646	recN	97.73	81.05	vfdb	NP_273782	(recN) DNA repair protein RecN [RecN (VF0457)] [Neisseria meningitidis MC58]
R19_01043	1	1030	pilT	98.66	83.01	vfdb	NP_273117	(pilT) twitching motility protein PilT [Type IV pili (VF0075)] [Neisseria meningitidis MC58]
R19_01100	1	1569	msrA/B(pilB	100	89.67	vfdb	NP_273110	(msrA/B(pilB)) trifunctional thioredoxin/methionine sulfoxide reductase A/B protein [MsrAB (VF0456)] [Neisseria meningitidis MC58]
R19_01194	1	1250	lipB	99.21	93.84	vfdb	NP_273146	(lipB) capsule polysaccharide modification protein LipB [Capsule (VF0079)] [Neisseria meningitidis MC58]
R19_01195	1	2115	lipA	100	95.65	vfdb	NP_273145	(lipA) capsule polysaccharide modification protein LipA [Capsule (VF0079)] [Neisseria meningitidis MC58]
R19_01206	104	1170	ctrB	91.24	75	vfdb	NP_273136	(ctrB) capsule polysaccharide export inner-membrane protein CtrB [Capsule (VF0079)] [Neisseria meningitidis MC58]
R19_01207	1	798	ctrC	99.75	77.12	vfdb	NP_273137	(ctrC) capsule polysaccharide export inner-membrane protein CtrC [Capsule (VF0079)] [Neisseria meningitidis MC58]
R19_01208	1	651	ctrD	100	95.24	vfdb	NP_273138	(ctrD) capsule polysaccharide export ATP-binding protein CtrD [Capsule (VF0079)] [Neisseria meningitidis MC58]
R19_01607	473	1418	pilQ	40.3	76.16	vfdb	NP_274809	(pilQ) type IV pilus secretin protein PilQ [Type IV pili (CVF189)] [Neisseria meningitidis MC58]
R19_01704	13	158	pilE	28.46	79.45	vfdb	NP_273084	(pilE) Type IV pilus major pilin subunit PilE [Type IV pili (VF0075)] [Neisseria meningitidis MC58]
R19_01791	808	1062	porB	25.3	75.69	vfdb	NP_275030	(porB) major outer membrane protein PIB [Porin (VF0081)] [Neisseria meningitidis MC58]
R19_01859	29	1395	mtrE	96.58	76.7	vfdb	NP_274717	(mtrE) multidrug efflux pump channel protein MtrE [MtrCDE (VF0451)] [Neisseria meningitidis MC58]
R19_01860	1	3176	mtrD	99.13	80.67	vfdb	NP_274718	(mtrD) multiple transferable resistance system protein MtrD [MtrCDE (VF0451)] [Neisseria meningitidis MC58]
R19_01861	1	1180	mtrC	94.11	78.34	vfdb	NP_274719	(mtrC) membrane fusion protein MtrC [MtrCDE (VF0451)] [Neisseria meningitidis MC58]
R19_01903	1	2372	hmbR	99.83	88.59	vfdb	NP_274673	(hmbR) hemoglobin receptor [HmbR (VF0048)] [Neisseria meningitidis MC58]
R19_01930	1	906	mntC	99.02	80.87	vfdb	NP_273630	(mntC) periplasmic binding protein MntC [MntABC (VF0455)] [Neisseria meningitidis MC58]
R19_02103	873	1057	porB	18.27	77.84	vfdb	NP_275030	(porB) major outer membrane protein PIB [Porin (VF0081)] [Neisseria meningitidis MC58]

## Sheet: R20
SEQUENCE	START	END	GENE	%COVERAGE	%IDENTITY	DATABASE	ACCESSION	PRODUCT
R20_00160	2	227	pilH	33.78	77.53	vfdb	NP_273927	(pilH)	pilin-like protein may involving in pseudopilus formation [Type IV pili (CVF189)] [Neisseria meningitidis MC58]
R20_00434	40	1530	farB	97.25	75.44	vfdb	NP_273368	(farB)	fatty acid efflux system protein FarB [FarAB (VF0450)] [Neisseria meningitidis MC58]
R20_00539	1	1569	msrA/B(pilB	100	92.99	vfdb	NP_273110	(msrA/B(pilB))	(msrA/B(pilB)) trifunctional thioredoxin/methionine sulfoxide reductase A/B protein [MsrAB (VF0456)] [Neisseria meningitidis MC58]
R20_00944	1	906	mntC	99.02	83.5	vfdb	NP_273630	(mntC)	periplasmic binding protein MntC [MntABC (VF0455)] [Neisseria meningitidis MC58]
R20_00953	1	2418	hpuB	99.14	75.48	vfdb	NP_283297	(hpuB)	haemoglobin-haptoglobin-utilization protein [HpuAB (VF0049)] [Neisseria meningitidis Z2491]
R20_01170	1	1036	pilT	99.23	82.82	vfdb	NP_273117	(pilT)	twitching motility protein PilT [Type IV pili (VF0075)] [Neisseria meningitidis MC58]
R20_01218	868	1125	porB	25.3	77.39	vfdb	NP_275030	(porB)	major outer membrane protein PIB [Porin (VF0081)] [Neisseria meningitidis MC58]
R20_01575	11	1640	recN	97.37	84.85	vfdb	NP_273782	(recN)	DNA repair protein RecN [RecN (VF0457)] [Neisseria meningitidis MC58]
R20_01745	1	1176	mtrC	93.46	79.76	vfdb	NP_274719	(mtrC)	membrane fusion protein MtrC [MtrCDE (VF0451)] [Neisseria meningitidis MC58]
R20_01746	1	3176	mtrD	99.13	80.95	vfdb	NP_274718	(mtrD)	multiple transferable resistance system protein MtrD [MtrCDE (VF0451)] [Neisseria meningitidis MC58]
R20_01747	13	1392	mtrE	97.79	76.5	vfdb	NP_274717	(mtrE)	multidrug efflux pump channel protein MtrE [MtrCDE (VF0451)] [Neisseria meningitidis MC58]
R20_01847	22	317	pilZ	83.48	76.35	vfdb	NP_273812	(pilZ)	type IV pilus assembly protein PilZ [Type IV pili (CVF189)] [Neisseria meningitidis MC58]
R20_02066	1	1515	katA	100	92.01	vfdb	NP_273273	(katA)	catalase [KatA (VF0454)] [Neisseria meningitidis MC58]
R20_02073	1	437	luxS	83.82	75.4	vfdb	NP_230208	(luxS)	S-ribosylhomocysteinase [AI-2 (VF0406)] [Vibrio cholerae O1 biovar El Tor str. N16961]
R20_02238	22	1122	pilT2	98.92	79.29	vfdb	NP_273810	(pilT2)	twitching motility protein PilT [Type IV pili (CVF189)] [Neisseria meningitidis MC58]

## Sheet: R21
SEQUENCE	START	END	GENE	%COVERAGE	%IDENTITY	DATABASE	ACCESSION	PRODUCT
R21_00277	1	651	ctrD	100	95.39	vfdb	NP_273138	(ctrD) capsule polysaccharide export ATP-binding protein CtrD [Capsule (VF0079)] [Neisseria meningitidis MC58]
R21_00278	1	798	ctrC	99.75	76.88	vfdb	NP_273137	(ctrC) capsule polysaccharide export inner-membrane protein CtrC [Capsule (VF0079)] [Neisseria meningitidis MC58]
R21_00279	104	1170	ctrB	91.24	75.19	vfdb	NP_273136	(ctrB) capsule polysaccharide export inner-membrane protein CtrB [Capsule (VF0079)] [Neisseria meningitidis MC58]
R21_00280	37	1170	ctrA	95.92	75.37	vfdb	NP_273135	(ctrA) capsule polysaccharide export outer membrane protein CtrA [Capsule (VF0079)] [Neisseria meningitidis MC58]
R21_00291	157	2025	lipA	88.37	95.02	vfdb	NP_273145	(lipA) capsule polysaccharide modification protein LipA [Capsule (VF0079)] [Neisseria meningitidis MC58]
R21_00292	1	1248	lipB	99.05	95.59	vfdb	NP_273146	(lipB) capsule polysaccharide modification protein LipB [Capsule (VF0079)] [Neisseria meningitidis MC58]
R21_00384	1	1569	msrA/B(pilB	100	89.99	vfdb	NP_273110	(msrA/B(pilB)) trifunctional thioredoxin/methionine sulfoxide reductase A/B protein [MsrAB (VF0456)] [Neisseria meningitidis MC58]
R21_00438	1	1030	pilT	98.66	83.3	vfdb	NP_273117	(pilT) twitching motility protein PilT [Type IV pili (VF0075)] [Neisseria meningitidis MC58]
R21_00577	473	1418	pilQ	40.3	75.94	vfdb	NP_274809	(pilQ) type IV pilus secretin protein PilQ [Type IV pili (CVF189)] [Neisseria meningitidis MC58]
R21_00674	13	144	pilE	25.73	78.03	vfdb	NP_273084	(pilE) Type IV pilus major pilin subunit PilE [Type IV pili (VF0075)] [Neisseria meningitidis MC58]
R21_01148	19	315	pilZ	83.76	77.44	vfdb	NP_273812	(pilZ) type IV pilus assembly protein PilZ [Type IV pili (CVF189)] [Neisseria meningitidis MC58]
R21_01230	11	1646	recN	97.73	80.62	vfdb	NP_273782	(recN) DNA repair protein RecN [RecN (VF0457)] [Neisseria meningitidis MC58]
R21_01703	24	1125	pilT2	99.01	78.77	vfdb	NP_273810	(pilT2) twitching motility protein PilT [Type IV pili (CVF189)] [Neisseria meningitidis MC58]
R21_01958	40	945	mntC	98.91	79.58	vfdb	NP_273630	(mntC) periplasmic binding protein MntC [MntABC (VF0455)] [Neisseria meningitidis MC58]
R21_01985	1	2373	hmbR	99.87	88.55	vfdb	NP_274673	(hmbR) hemoglobin receptor [HmbR (VF0048)] [Neisseria meningitidis MC58]
R21_02013	139	1180	mtrC	84.02	79.48	vfdb	NP_274719	(mtrC) membrane fusion protein MtrC [MtrCDE (VF0451)] [Neisseria meningitidis MC58]
R21_02014	1	3176	mtrD	99.13	81.11	vfdb	NP_274718	(mtrD) multiple transferable resistance system protein MtrD [MtrCDE (VF0451)] [Neisseria meningitidis MC58]
R21_02015	29	1395	mtrE	96.79	76.66	vfdb	NP_274717	(mtrE) multidrug efflux pump channel protein MtrE [MtrCDE (VF0451)] [Neisseria meningitidis MC58]
R21_02130	56	1499	farB	94.17	75.5	vfdb	NP_273368	(farB) fatty acid efflux system protein FarB [FarAB (VF0450)] [Neisseria meningitidis MC58]
R21_02144	927	1111	porB	18.27	76.76	vfdb	NP_275030	(porB) major outer membrane protein PIB [Porin (VF0081)] [Neisseria meningitidis MC58]

## Sheet: R23
SEQUENCE	START	END	GENE	%COVERAGE	%IDENTITY	DATABASE	ACCESSION	PRODUCT
R23_00062	473	1418	pilQ	40.3	76.47	vfdb	NP_274809	(pilQ) type IV pilus secretin protein PilQ [Type IV pili (CVF189)] [Neisseria meningitidis MC58]
R23_00160	13	162	pilE	29.24	78	vfdb	NP_273084	(pilE) Type IV pilus major pilin subunit PilE [Type IV pili (VF0075)] [Neisseria meningitidis MC58]
R23_00244	823	1074	porB	25	75	vfdb	NP_275030	(porB) major outer membrane protein PIB [Porin (VF0081)] [Neisseria meningitidis MC58]
R23_00568	19	315	pilZ	83.76	78.11	vfdb	NP_273812	(pilZ) type IV pilus assembly protein PilZ [Type IV pili (CVF189)] [Neisseria meningitidis MC58]
R23_00803	1	1569	msrA/B(pilB	100	90.25	vfdb	NP_273110	(msrA/B(pilB)) trifunctional thioredoxin/methionine sulfoxide reductase A/B protein [MsrAB (VF0456)] [Neisseria meningitidis MC58]
R23_01057	25	1125	pilT2	98.92	77.93	vfdb	NP_273810	(pilT2) twitching motility protein PilT [Type IV pili (CVF189)] [Neisseria meningitidis MC58]
R23_01244	1	1182	mtrC	94.11	77.74	vfdb	NP_274719	(mtrC) membrane fusion protein MtrC [MtrCDE (VF0451)] [Neisseria meningitidis MC58]
R23_01245	1	3176	mtrD	99.13	80.54	vfdb	NP_274718	(mtrD) multiple transferable resistance system protein MtrD [MtrCDE (VF0451)] [Neisseria meningitidis MC58]
R23_01246	29	1395	mtrE	96.65	76.25	vfdb	NP_274717	(mtrE) multidrug efflux pump channel protein MtrE [MtrCDE (VF0451)] [Neisseria meningitidis MC58]
R23_01822	1	2418	hpuB	99.01	75.51	vfdb	NP_283297	(hpuB) haemoglobin-haptoglobin-utilization protein [HpuAB (VF0049)] [Neisseria meningitidis Z2491]
R23_01851	40	945	mntC	99.02	80.11	vfdb	NP_273630	(mntC) periplasmic binding protein MntC [MntABC (VF0455)] [Neisseria meningitidis MC58]
R23_01924	11	1638	recN	97.25	80.34	vfdb	NP_273782	(recN) DNA repair protein RecN [RecN (VF0457)] [Neisseria meningitidis MC58]
R23_01979	1	1515	katA	100	93.47	vfdb	NP_273273	(katA) catalase [KatA (VF0454)] [Neisseria meningitidis MC58]
R23_02041	108	336	lipB	18.17	94.32	vfdb	NP_273146	(lipB) capsule polysaccharide modification protein LipB [Capsule (VF0079)] [Neisseria meningitidis MC58]
R23_02072	56	1499	farB	93.78	75.26	vfdb	NP_273368	(farB) fatty acid efflux system protein FarB [FarAB (VF0450)] [Neisseria meningitidis MC58]
R23_02119	1	1030	pilT	98.66	82.91	vfdb	NP_273117	(pilT) twitching motility protein PilT [Type IV pili (VF0075)] [Neisseria meningitidis MC58]
R23_02132	1	1002	lipB	79.44	96.91	vfdb	NP_273146	(lipB) capsule polysaccharide modification protein LipB [Capsule (VF0079)] [Neisseria meningitidis MC58]
R23_02133	1	633	lipA	29.93	94.95	vfdb	NP_273145	(lipA) capsule polysaccharide modification protein LipA [Capsule (VF0079)] [Neisseria meningitidis MC58]
R23_02134	1	906	lipA	42.84	95.81	vfdb	NP_273145	(lipA) capsule polysaccharide modification protein LipA [Capsule (VF0079)] [Neisseria meningitidis MC58]
R23_02135	1	447	lipA	21.09	95.08	vfdb	NP_273145	(lipA) capsule polysaccharide modification protein LipA [Capsule (VF0079)] [Neisseria meningitidis MC58]
